# Supplementary material for: Circulating Polymorphonuclear Myeloid-Derived Suppressor Cells (PMN-MDSCs) Have a Biological Role in Patients with Primary Myelofibrosis
Source: Cancers (Basel). 2024 Jul 16;16(14):2556. doi: 10.3390/cancers16142556 (PMC11275082; doi:10.3390/cancers16142556)
Supplement: Supplementary file 1 [file cancers-16-02556-s001.zip]

Archive with 1 entries (1 files):
- cancers-3039247-supplementary.pdf
